# Supplementary material for: Risk Assessment of Toxic Heavy Metal Exposure in Selected Seafood Species from Thailand
Source: Foods. 2025 Oct 30;14(21):3725. doi: 10.3390/foods14213725 (PMC12607330; doi:10.3390/foods14213725)
Supplement: Supplementary file 1 [file foods-14-03725-s001.zip]

Archive with 1 entries (1 files):
- foods-3940486-supplementary.pdf
